# Supplementary material for: An interpretable framework for clustering single-cell RNA-Seq datasets
Source: BMC Bioinformatics. 2018 Mar 9;19:93. doi: 10.1186/s12859-018-2092-7 (PMC5845381; doi:10.1186/s12859-018-2092-7)
Supplement: Supplementary file 2 — PBMC differential expression analysis. A one-versus-rest differential expression analysis based on independent Welch’s t-tests for the Zheng et al. PBMC dataset of 17426 cells, 908 features described in the main text. (TSV 10 kb) [file 12859_2018_2092_MOESM2_ESM.tsv]

cluster	gene	pvalue	mean_of_expr	fold_change_of_expr
0	GPX1	124.8093540194	13.9442060086	17.1122579519
0	PPBP	89.4605262794	30.8841201717	1.2E+03
0	GNG11	82.8098215723	8.0042918455	580.6657793231
0	SDPR	79.9164339006	7.2446351931	1.4E+03
0	PF4	79.6843121311	10.3562231760	1.1E+03
0	CLU	79.2624344138	6.5622317597	633.8452283358
0	NCOA4	67.4403223247	4.3090128755	101.6253201222
0	NRGN	64.2762061214	4.0300429185	215.1817636553
0	TUBB1	61.5467701518	3.5193133047	1.3E+03
0	SPARC	60.1051657871	3.0944206009	1.2E+03
0	CMTM5	56.0487761089	2.6137339056	2.1E+03
0	HIST1H2AC	56.0247853742	4.4291845494	135.9838749234
0	GP9	55.7829461312	3.1931330472	1.7E+03
0	TREML1	54.3429776864	2.6738197425	1.4E+03
0	RUFY1	53.5716870051	3.0515021459	82.1040319168
0	ACRBP	49.7741402820	4.1630901288	644.8289061594
0	ITGA2B	47.5823403795	2.2961373391	1.3E+03
0	AP001189.4	43.8314586847	1.4163090129	1.1E+03
0	MYL9	43.5906494821	2.6094420601	679.7596566524
0	MPP1	42.6158286450	1.6824034335	62.7452542988
1	CCL5	1.8E+308	11.1189782657	4.1109870015
1	GNLY	1.8E+308	15.2408693704	2.4646322981
1	GZMH	1.8E+308	3.4389424154	7.0225284390
1	NKG7	1.8E+308	9.7761595339	2.2046999189
1	IL32	1.8E+308	4.1250280081	3.6577562124
1	GZMB	1.8E+308	3.3190678916	2.4074013584
1	CST7	1.8E+308	2.5292404212	2.4116619037
1	FGFBP2	1.8E+308	2.1082231683	3.3009900870
1	CTSW	1.8E+308	2.1958323997	2.1914370158
1	GZMA	1.8E+308	2.3703786691	2.0042540400
1	CD8B	1.8E+308	0.7331391441	7.0659351112
1	ZNF683	277.2506305457	0.4299798342	17.5277628636
1	HOPX	216.1114933111	1.1306296213	1.9422676625
1	PRF1	186.5600760190	1.0752856823	1.7639747278
1	CCL4	103.0977004065	0.5583688102	1.8301226010
1	LGALS1	57.3313357827	1.5144521622	1.1351823395
1	PTGDS	42.0070241833	0.6686085593	1.8158752889
1	RP11-291B21.2	37.5553869213	0.0965718127	3.6819423759
1	SPON2	15.0645421180	0.4272910598	1.1463108461
1	KLRC2	14.1456778257	0.0436925835	2.8319347972
2	CCL5	1.8E+308	11.6968215159	2.6939958730
2	IL32	1.8E+308	5.6079869601	3.4742152656
2	NKG7	1.8E+308	7.6308068460	1.3472783365
2	GZMK	222.2012237367	2.5061124694	23.1451059820
2	GZMA	216.0771181918	3.0766096170	2.2515472864
2	CST7	114.1064941594	2.1923390383	1.6002207940
2	CTSW	90.4343720440	1.9649551752	1.5619937621
2	CD8B	44.7715021767	0.6568867156	2.7921563646
2	HOPX	28.0457404452	1.0114099430	1.4433820514
2	KLRB1	16.5208973514	0.1809290954	2.9724852086
2	CCL4	16.4293683774	0.5688671557	1.6029012097
2	RP11-291B21.2	14.5760823650	0.1271393643	3.3488301827
2	KLRC1	12.3337316445	0.2738386308	2.1143527076
3	GPX1	131.6396580198	4.5584415584	4.9215643392
3	CD74	125.8660711780	13.3116883117	1.3881022699
3	CST3	100.3425569298	5.5779220779	2.2081048548
3	LRRC26	83.5079811486	1.7857142857	1.6E+03
3	GZMB	72.3103938005	5.1428571429	2.8306301589
3	MZB1	63.7332732516	1.5681818182	10.7076730609
3	CLIC3	62.5846462036	2.4448051948	3.6553563914
3	PLD4	59.6287450470	1.2629870130	18.4942786042
3	NPC2	58.2338303093	2.0259740260	4.2386486650
3	HLA-DRA	56.1311210436	5.0259740260	1.0146070968
3	LILRA4	54.6158988627	1.2370129870	121.0010760668
3	PTCRA	50.9300951336	1.3603896104	33.2673562152
3	DERL3	46.1898368254	0.8441558442	26.0835013362
3	SCT	45.9758447959	1.2272727273	954.9297520661
3	FCER1G	45.7723175823	2.4220779221	1.5564071425
3	HLA-DRB1	45.4432201824	4.1525974026	1.0829067112
3	SERPINF1	45.2923187562	0.9805194805	62.3960314778
3	IRF8	40.5881083505	0.9935064935	8.6769613040
3	TPM2	33.4291131382	0.6428571429	524.0204081633
3	SPIB	26.8286086019	0.7272727273	8.2941069590
4	CD74	1.8E+308	24.7372427403	4.2640989616
4	HLA-DRA	1.8E+308	11.1567521849	3.3106960205
4	CD79A	1.8E+308	4.0270651255	63.5132237230
4	CD79B	1.8E+308	3.4953481816	22.6585415282
4	HLA-DRB1	1.8E+308	6.4956301100	2.0544848635
4	HLA-DPA1	1.8E+308	4.7127149704	2.0519441296
4	HLA-DPB1	1.8E+308	5.5449675782	2.0987374899
4	MS4A1	1.8E+308	1.2627572597	219.0726000846
4	TCL1A	1.8E+308	1.8990696363	96.5464742944
4	HLA-DRB5	1.8E+308	3.1060050747	1.9110805706
4	HLA-DQA1	1.8E+308	2.1970679447	2.2327821634
4	HLA-DQA2	1.8E+308	1.4702565548	2.4379558811
4	LINC00926	1.8E+308	0.5883845503	272.2063057983
4	HLA-DQB1	1.8E+308	1.3645334085	1.8974410557
4	HVCN1	322.4031253561	0.6568931491	11.9803153967
4	VPREB3	284.1362911530	0.4998590358	365.1338714703
4	FCER2	273.3623945688	0.4462926417	258.0873155718
4	HLA-DMA	265.1187027549	0.9712433042	2.4389154730
4	HLA-DMB	251.2992341228	0.7327318861	3.4103238924
4	BANK1	219.3495403495	0.3710177615	59.8762268802
5	S100A9	1.8E+308	10.3637702504	21.5070706794
5	S100A8	1.8E+308	9.5832106038	49.6412087789
5	TYROBP	140.8865187383	3.7334315169	1.6868229001
5	CD14	79.6849728239	0.7658321060	15.6789612223
5	TYMP	76.2799250960	1.2488954345	2.7025780903
5	GPX1	75.1623194207	1.7172312224	1.7870174163
5	PSAP	73.8477771483	1.4889543446	1.7688528346
5	AIF1	69.6005622470	1.7893961708	1.0940461346
5	FCN1	63.9484872183	1.1089837997	2.2036250230
5	LGALS1	45.4211490102	1.9528718704	1.4390260577
5	TMEM176B	37.2188062551	0.5905743741	2.6644259275
5	CFD	35.6408680327	0.7334315169	1.6636567268
5	S100A12	31.6148768712	0.2827687776	53.2081878506
5	LGALS2	31.5583031088	0.4727540501	3.8118498202
5	CEBPD	27.4444245909	0.5699558174	2.3423435764
5	SAT1	24.6314262809	1.5537555228	1.0701959258
5	RBP7	23.3518536898	0.2150220913	10.5600438803
5	MS4A6A	21.5937934188	0.2592047128	3.6508842098
5	GRN	18.2054698470	0.4786450663	1.8385020470
5	RETN	16.2668255500	0.1428571429	15.0467205750
6	AIF1	1.8E+308	12.4324169530	28.2563121936
6	LST1	1.8E+308	10.9788087056	28.7439840548
6	TYROBP	1.8E+308	9.0063001145	5.9146752302
6	SAT1	1.8E+308	8.8791523482	14.1116064079
6	CST3	1.8E+308	8.7983963345	4.6610870506
6	FCER1G	1.8E+308	8.4593356243	10.5146557740
6	COTL1	1.8E+308	7.5103092784	10.2232528418
6	PSAP	1.8E+308	4.8493699885	11.4497999428
6	S100A11	1.8E+308	4.4994272623	9.8356363409
6	CTSS	1.8E+308	5.6219931271	15.2171331320
6	CFD	1.8E+308	3.7485681558	43.9951711697
6	SERPINA1	1.8E+308	3.1775486827	61.1336973556
6	RP11-290F20.3	1.8E+308	2.5257731959	117.5196549298
6	SPI1	1.8E+308	2.8785796105	14.1625755548
6	TYMP	1.8E+308	2.6546391753	10.5325764848
6	NPC2	1.8E+308	2.4261168385	8.3241820629
6	FCN1	1.8E+308	3.6821305842	20.9795812355
6	FCGR3A	1.8E+308	5.0011454754	9.7087979514
6	CD68	1.8E+308	2.0360824742	34.5143494009
6	TIMP1	1.8E+308	2.7766323024	8.4130617395
7	CST3	1.8E+308	20.0845969673	16.4104368370
7	HLA-DRB1	1.8E+308	19.0271348763	7.1431256350
7	LYZ	1.8E+308	19.1963288109	43.6655732571
7	AIF1	1.8E+308	4.1173184358	2.8399962068
7	GPX1	321.5902119995	3.9896249002	5.2629856045
7	HLA-DPB1	307.8851933608	17.5474860335	8.2618774853
7	LST1	304.0526925264	3.3838786911	2.6162859772
7	HLA-DRB5	298.4881926568	9.0901835595	6.6270978501
7	HLA-DRA	287.1162472694	24.8619313647	7.2853314966
7	CD74	275.9043513908	32.5865921788	4.1358489132
7	TYROBP	274.3582865178	4.7996807662	2.3111691140
7	LGALS1	241.3754653456	3.9744612929	3.3701547995
7	COTL1	232.4262430198	4.1891460495	3.4953855986
7	S100A9	226.5086870105	3.7940941740	5.9269665871
7	HLA-DMA	220.0755704969	2.8068635275	8.3217972192
7	TYMP	219.8097241301	1.8515562650	4.7782383075
7	HLA-DQB1	217.7941177367	4.9553072626	9.3058737062
7	HLA-DQA1	212.7238918738	7.8060654429	10.8190501678
7	GRN	206.5103919848	1.7278531524	11.0891146962
7	HLA-DQA2	198.8374305314	4.2282521947	8.2519033119
8	NKG7	1.8E+308	12.5724852071	2.5602212156
8	GNLY	1.8E+308	18.1074950690	2.5015405582
8	CLIC3	1.8E+308	2.3387573964	4.8280180172
8	CTSW	1.8E+308	2.7756410256	2.4906363935
8	CST7	1.8E+308	2.7001972387	2.1424041367
8	GZMB	319.7972818171	4.0749506903	2.5693497699
8	GZMA	301.5615314960	2.8944773176	2.2240100667
8	PRF1	277.5419680943	1.8900394477	3.2817802679
8	SPON2	224.0584365185	1.2790927022	4.7516210924
8	FCER1G	223.5848184791	2.1370808679	1.4275637154
8	HOPX	195.1745966721	1.6079881657	2.6534992793
8	IGFBP7	176.0645994900	0.7638067061	6.3163779059
8	FGFBP2	150.3667473399	1.9339250493	2.1631975817
8	TYROBP	128.0343181328	2.4457593688	1.0871453700
8	CCL4	111.4252788862	0.9906311637	3.4370749569
8	AKR1C3	101.4450839797	0.3816568047	8.1058641094
8	XCL2	72.0729943661	0.3106508876	7.4857627024
8	CD160	71.6599830388	0.2874753452	7.6583829842
8	MYOM2	59.4199821371	0.2790927022	9.9709267471
8	XCL1	53.8768469277	0.2657790927	5.7640372809
9	GNLY	1.8E+308	17.5551580203	2.3283969620
9	NKG7	1.8E+308	11.8825283244	2.3050802313
9	CCL5	1.8E+308	7.6946929040	1.6882422723
9	CST7	299.6155203234	2.7877161598	2.1725921319
9	CLIC3	294.0691796284	2.3369111509	4.4433192943
9	GZMB	278.6680805081	3.8783542039	2.3329972254
9	GZMA	276.4133425889	2.8974358974	2.1676745973
9	PRF1	243.3357384762	1.8658318426	3.0698898547
9	CTSW	200.5640398647	2.4567680382	2.0725073562
9	FGFBP2	159.2347219014	2.0166964818	2.2201141404
9	SPON2	144.7308958875	1.1073345259	3.5721858765
9	HOPX	140.5672098090	1.4824090638	2.3101583560
9	IGFBP7	83.5708833044	0.5676803816	3.6357862263
9	TYROBP	68.9320216063	2.3452593918	1.0355357789
9	FCER1G	59.7531673958	1.6052474657	1.0238141310
9	AKR1C3	52.9651354467	0.2898032200	4.5055389066
9	KLRC1	50.9819589604	0.3798449612	3.3289806870
9	CCL4	46.1533052079	0.6457960644	1.8960928819
9	CD160	38.2909142691	0.2140727490	4.2037802036
9	FCGR3A	36.6584190172	1.0494931425	1.0983100207
10	LGALS1	50.5919120932	6.5320754717	5.0218146748
10	ANXA2	50.1003171171	2.7962264151	4.5188851596
10	COTL1	41.9480953824	3.6830188679	2.6718078624
10	IL32	28.3440559794	9.4905660377	5.3374714483
10	MZB1	21.9765659341	6.6641509434	93.4342274017
10	IGJ	21.5353389828	10.1924528302	173.1808742761
10	TNFRSF17	20.7016125374	1.5132075472	233.9473397926
10	LGALS3	20.4673967470	1.0000000000	4.2383304520
10	GPX1	18.3605850361	1.8641509434	1.9081833784
10	CCR10	16.8235801412	0.7207547170	140.5553602058
10	PTTG1	16.7440339329	1.0452830189	31.1425379979
10	DERL3	16.1099840860	1.2679245283	45.5206126155
10	IGLL5	15.8394199861	11.4641509434	29.2240484759
10	KIAA0101	15.7631223912	0.7433962264	83.3818473301
10	AL928768.3	15.0087583938	2.6641509434	32.0388888154
10	EAF2	14.2897640108	0.8679245283	7.3917880051
10	CD38	13.3510668273	0.4905660377	26.4735967723
10	TK1	12.7774795629	0.6037735849	67.2815486400
10	CTSH	12.6476192196	0.6339622642	3.2928046051
10	CENPM	11.7265067927	0.4867924528	35.3976495043
